# Supplementary material for: Antibacterial Agent-Loaded, Novel In Situ Forming Implants Made with Poly(Isosorbide Sebacate) and Dimethyl Isosorbide as a Solvent for Periodontitis Treatment
Source: Molecules. 2025 Dec 9;30(24):4717. doi: 10.3390/molecules30244717 (PMC12736199; doi:10.3390/molecules30244717)
Supplement: Supplementary file 1 [file molecules-30-04717-s001.zip]

Archive with 1 entries (1 files):
- molecules-4023421-supplementary.pdf
